# Supplementary material for: Low-Friction Soft Robots for Targeted Bacterial Infection Treatment in Gastrointestinal Tract
Source: Cyborg Bionic Syst. 2024 Jul 5;5:0138. doi: 10.34133/cbsystems.0138 (PMC11223897; doi:10.34133/cbsystems.0138)
Supplement: Supplementary 1 — Figs. S1 to S17 Table S1 Movies S1 to S8 [file cbsystems.0138.f1.zip]

Archive with 9 entries (9 files):
- Movie S1.mp4
- Movie S2.mp4
- Movie S3.mp4
- Movie S4.mp4
- Movie S5.mp4
- Movie S6.mp4
- Movie S7.mp4
- Movie S8.mp4
- Supplemental Material 20240505.pdf
